# Supplementary material for: A Novel BODIPY-Derived Fluorescent Sensor for Sulfite Monitoring
Source: Sensors (Basel). 2025 Oct 14;25(20):6332. doi: 10.3390/s25206332 (PMC12567704; doi:10.3390/s25206332)
Supplement: Supplementary file 1 [file sensors-25-06332-s001.zip]

Archive with 1 entries (1 files):
- sensors-3841466-supplementary.pdf
